# Supplementary material for: Unraveling tumor microenvironment heterogeneity in malignant pleural mesothelioma identifies biologically distinct immune subtypes enabling prognosis determination
Source: Front Oncol. 2022 Sep 27;12:995651. doi: 10.3389/fonc.2022.995651 (PMC9552848; doi:10.3389/fonc.2022.995651)
Supplement: Supplementary file 3 [file Table_2.xls]

## Sheet: 工作簿1
Table S2. Generation of gene features across different algorithms for distinguishing MPM immune subtypes.							Features selcted for following procedure
Chi2	Fcbf	Information gain	Randomforest	XGBoost	Brutal		Gene feature (n=94)	Count	Weigh (Mean decrease accuracy)
PTPRC	LCP1	LCP1	LCP1	LCP1	VCAN		LCP1	6	0.00911438
CD53	LCP2	LCP2	LCP2	LCP2	C1QA		LCP2	6	0.00757269
CD3D	IL2RG	NCKAP1L	NCKAP1L	CD3D	AIF1		PTPRC	6	0.00658353
EVI2B	PTPRC	DOCK2	PTPRC	HCK	C1QB		NCKAP1L	5	0.00723398
SASH3	IL10RA	CD53	DOCK2	TNFAIP6	TSC22D1		DOCK2	5	0.00631974
MAP4K1	APOBEC3G	IL2RG	CD53	RASSF2	ARHGDIB		CD53	5	0.00564141
CCR5	CSF2RB	ARHGAP25	IL10RA	CD93	CD53		IL10RA	5	0.00454601
DOCK10	CCR5	PTPRC	LPXN	BBS4	TYROBP		IL2RG	5	0.00431615
SP140	IKZF1	IL10RA	IL2RG	SP140	FCER1G		CD3D	5	0.00403459
TRPV2	RASSF4	CD48	CD3D	SASH3	RAC2		CD2	5	0.00400367
PTPN7	CD72	GIMAP4	CD2	SMAD7	CD93		CD4	5	0.002496
HCK	IL12RB1	PTPN22	CD48	SSR4	TNS1		CSF2RB	5	0.00231601
LCP2	DENND2D	CTSS	GIMAP4	MYO19	SLCO2B1		HCK	5	0.00227015
GVINP1	BATF	TFEC	PTPN22	CANX	HCLS1		CCR5	5	0.00204391
HCLS1	RASSF2	BIN2	BIN2	IGHM	BTN3A1		SH2B3	5	0.00182253
IL10RA	VAMP5	PLEK	GMFG	SPOCK1	IKZF1		MAP4K1	5	0.00150792
CD86	FCGR2B	HCK	DOCK10	RPLP0	SLA		APOBEC3G	5	0.00132822
DENND1C	DAPP1	CORO1A	CTSS	TNS1	PTPRC		RASSF4	5	0.00130552
CXCL11	BTN2A2	LPXN	CD3G	TERF2	BTN3A2		CYBB	5	0.00130444
LCK	NECAP2	EVI2B	ARHGAP25	INTS3	CD4		BTK	5	0.00123689
ITGAL	ARHGAP4	CD3D	IRF8	FOLR1	LCP1		SASH3	5	0.0011292
CST7	RASGRP3	CD4	EVI2B	TPT1	CYTH4		CCL5	5	0.00107697
TFEC	CYLD	ITGAL	ITK	TNFSF8	CTSS		ITGB7	5	0.00079999
GIMAP4	PRKACB	SASH3	TFEC	SLIT3	CORO1A		SP140	5	0.000754792
CD3G	EBI3	CD2	FGL2	UBAP2	CXCL9		BATF	5	0.000386007
ADAMDEC1	PDCD1LG2	GIMAP6	CD4	DOCK2	LYZ		LPXN	4	0.00445496
CD96	GLRX	GMFG	GVINP1	DAZAP2	CXCL10		CD48	4	0.00398049
ARHGEF6	RTN1	ARHGDIB	HCLS1	CD2	IL2RG		GIMAP4	4	0.00390457
FLI1	VAV3	SLAMF8	ADAMDEC1	BTN3A2	LPXN		GMFG	4	0.00355759
CD38	VOPP1	RAC2	CSF2RB	GPR19	CCL5		DOCK10	4	0.00351692
CD2	SDC3	GVINP1	HCK	NCF4	LAIR1		CTSS	4	0.00297999
SLCO2B1	CCR2	APOBEC3G	TRAT1	RPL37A	PLEK		CD3G	4	0.00289916
FCER1G	KCNAB2	GPR65	TYROBP	CD180	CD48		ARHGAP25	4	0.00279751
SLAMF8	STK10	C1QA	ARHGDIB	ITGB7	IL10RA		IRF8	4	0.0027851
LAPTM5	EAF2	AIF1	LILRB4	OAS1	CCR5		EVI2B	4	0.00269454
TLR1	TNFRSF9	LAIR1	CCR5	ACTB	CD8A		ITK	4	0.00263696
CD72	CTSB	HCLS1	LAIR1	CSF2RB	LCP2		TFEC	4	0.00259395
SIRPG	GPR132	CSF2RB	CD3E	NFATC2IP	GMFG		GVINP1	4	0.00245325
C1QA	C5AR1	CD86	SLAMF8	CDH5	CYBB		HCLS1	4	0.00236016
IPCEF1	TNIP3	VAV1	ITGA4	CD8B	THBS1		ADAMDEC1	4	0.00234578
SELPLG	CCDC88A	DOCK10	GPR65	SLBP	NCKAP1L		TYROBP	4	0.00220433
TAP2	STAMBPL1	GZMK	SH2B3	NCKAP1L	TNC		ARHGDIB	4	0.0021939
PLEK	BTN3A2	FGL2	CD96	FOSB	PPFIBP1		CD3E	4	0.00199026
GPR171	APOC1	MYO1F	CD86	SFTPC	CD84		SLAMF8	4	0.0019671
CD27	MICB	MAP4K1	RAC2	CLSTN2	PLEKHO1		GPR65	4	0.00183421
GIMAP6	TGFB1	BTK	LCK	NME4	ARHGEF6		CD96	4	0.00181873
APOBEC3G	HERC6	CCR5	PLEK	LACTB2	IRF8		CD86	4	0.00178139
CYTH4	PLA2G4C	AOAH	CMKLR1	SRPX2	CD52		RAC2	4	0.00170784
IL12RB1	SLC8A1	IRF8	MAP4K1	HUWE1	SASH3		LCK	4	0.00167483
CD4	CIITA	CD84	IKZF1	CXCL13	CD38		PLEK	4	0.00166828
CD84	SIPA1	SP140	CD37	VPS53	WIPF1		CMKLR1	4	0.00162213
CCR1	ABCA7	C1QB	CORO1A	NINJ2	SELPLG		CD37	4	0.00148289
IL21R	VAMP8	CYBB	ITGAL	CD63	GZMK		CORO1A	4	0.00144913
SYK	BIRC3	LILRB4	CXCL9	HNRNPA1	HCK		ITGAL	4	0.001448
PRKCH	C14orf132	PTPN7	WIPF1	IFNG	CD3E		CXCL9	4	0.00142381
PLEKHO1	ABHD3	ST8SIA4	LYZ	CMKLR1	CD3D		IKZF1	4	0.00140536
FPR3	RNF19B	SLA	C1QB	HSD11B2	GLT8D2		LYZ	4	0.00140376
P2RY10	AKAP5	CYTIP	PTPN7	SUCLG1	CD2		C1QB	4	0.00139554
GZMK	ECM1	SELPLG	TRPV2	C9orf116	PRKCH		TRPV2	4	0.00134158
ITGB7	PTK2B	LAPTM5	AIF1	PTPRC	ITGB7		AIF1	4	0.00133374
LAX1	NFE2L3	TRPV2	APOBEC3G	IGFBP2	GIMAP4		CD27	4	0.00132618
BTK	CTSH	NCF4	CD27	NFU1	SH2B3		SIRPG	4	0.00132277
CYBB	ARHGAP10	SYK	SIRPG	TUBA1B	MAP4K1		P2RY10	4	0.0012696
CD74	NOTCH3	CCL5	RASSF4	POLR2A	RASSF2		CD84	4	0.00119209
CXCL9	SGPP1	IKZF1	CYBB	ABCF2	APOBEC3G		CD52	4	0.0011601
PTPRCAP	S100A4	SIRPG	P2RY10	CYBB	BIN2		CXCR6	4	0.0010972
ITK	HAS2	FCER1G	BTK	TRIM22	ARHGAP25		SELPLG	4	0.00104873
MS4A6A	TMEM186	SH2B3	LAPTM5	RPL41	BTK		TRAF3IP3	4	0.0010078
SH2D1A	SLC17A9	ITGA4	CD84	BTK	AOAH		MFNG	4	0.00100313
CYTIP	DNMT1	CD37	CD52	CD53	RASSF4		GZMK	4	0.000984793
ITGB2	TDO2	LCK	SASH3	ACACB	FGL2		IL12RB1	4	0.000984039
C1QB	SEMA4D	WAS	CXCR6	POSTN	CSF2RB		GIMAP6	4	0.000962768
SLAMF1	LRP4	CD74	CCL5	NTF3	SIT1		PRKCH	4	0.000955352
LCP1	MMP1	CD96	TLR1	RAP2A	PTPRCAP		PIK3CG	4	0.000936088
VAV1	N4BP2L1	FLI1	SELPLG	CD163	MFNG		BCL11B	4	0.000900061
NOD2	IGHD	CD3G	SYK	RNF32	GZMA		CD38	4	0.000887645
CTSS	INPP5A	CXCL9	TRAF3IP3	GPRC5B	SLAMF8		PYHIN1	4	0.000875938
SH2B3	PIM1	TYROBP	MFNG	SLC26A2	TRPV2		ARHGEF6	4	0.000875752
RUNX3	PPFIBP1	LYZ	AOAH	NAIP	CD86		C1QA	4	0.000859629
CD37	ARHGEF2	ITK	GZMK	COL1A2	CD27		PLEKHO1	4	0.000856832
GMFG	ZNF302	CMKLR1	IL12RB1	HIRIP3	ITGAL		FCER1G	4	0.000843723
PLA2G2D	SSH1	PLEKHO1	MS4A6A	RNF39	VAV1		SIT1	4	0.000765297
CD247	MITF	LILRB1	SAMHD1	RWDD3	LCK		VAV1	4	0.000633734
CD48	PRDM8	IL21R	TLR8	ZNF682	AIM2		FLI1	4	0.000619317
IKZF3	SYNRG	ITGAM	GIMAP6	CFL1	CD37		NCF4	4	0.00059693
GPR18	CRY1	RNASE6	LST1	RPLP1	TNFAIP6		IL21R	4	0.000585357
PYHIN1	RGS4	TRAT1	PRKCH	B4GALT4	DOCK2		CYTH4	4	0.000573266
IL2RG	ARL1	TRAF3IP3	DENND1C	ABCB7	GNA15		CXCL13	4	0.000510364
ICOS	DOC2A	TLR4	PIK3CG	AGBL5	FLI1		CD72	4	0.000502156
CD8B	ASXL2	ITGB2	BCL11B	USP22	EVI2B		RASSF2	4	0.000467132
CCL5	RAP2A	CD3E	CD38	NPC2	DOCK10		SLCO2B1	4	0.000427783
TRAF3IP3	SLIT3	CD27	PYHIN1	SH2B3	CXCL13		FPR3	4	0.000419217
CD163	ARMC9	CD8A	ARHGEF6	PLAU	GVINP1		GZMA	4	0.000409836
LYZ	MON2	LST1	C1QA	PHF14	ITK		BTN3A2	4	0.000392138
NCKAP1L	CALB2	MFNG	PLEKHO1	MST1	TRAF3IP3
CD8A	PDGFB	DENND1C	SLA	CCR8	CD3G
DOCK2	SETD6	KMO	ICOS	POMP	GPR65
NCF4	PPP1R11	FGD2	FCER1G	MERTK	CDH5
MFNG	CTNS	PRKCH	ITGB7	LPXN	CYTIP
RASSF4	SLC22A3	ARHGEF6	LILRB1	BATF	CXCR6
HK3	PLCE1	CD52	TBXAS1	LASP1	GPR171
PIP4K2A	BRCA2	RASSF4	SIT1	LY86	CMKLR1
ALOX5	ESRP1	SAMHD1	SP140	BGN	IGSF6
RHOH	COQ9	SPI1	CD226	MMRN1	FPR3
IDO1	TNFRSF10D	ADAMDEC1	PTPRCAP	TPST2	PTPN22
SIT1	PEX5	WIPF1	GPR171	GRAMD1B	SIRPG
TLR4	C11orf80	MS4A6A	PILRA	NT5M	PYHIN1
VSIG4	GATA3	AIM2	FGD2	APBB1IP	IL21R
GMIP	SLC2A4RG	PYHIN1	BCL2A1	CLIC3	GIMAP6
BCL11B	SLC26A10	IGSF6	NKG7	PCSK7	RASGRP3
AIF1	ZNF692	FPR3	VAV1	OR7E24	TFEC
PSMB10	DHCR7	RAB20	RHOH	ITGAM	ICOS
CXCL10	XPA	CXCL10	CD163	SOCS7	TLR8
PLXNC1	KLHL20	CD72	TNFRSF1B	MAPT	LILRB4
LILRB2	DOCK1	PTAFR	FLI1	LCMT2	SP140
TOX	COX7C	PLCG2	IGSF6	ZNF146	PIK3CG
IRF1	OTUD7B	IL12RB1	GCH1	RAC2	ADAMDEC1
SPI1	ECRP	NOD2	NCF4	B2M	CD96
CXCR3	CASP3	LILRB2	IL21R	AGAP2	TLR4
CORO1A	BRD4	APOL3	CYTH4	TOR1AIP2	BCL11B
GZMA	CCNG1	TLR8	TNS1	S100A10	FGD2
CD52	POPDC2	PIK3CG	RUNX3	CYP2E1	ITGA4
ARHGAP25	ZNF385D	CYTH4	EBI3	NAT8B	P2RY10
DOK2	SORT1	CCR1	LAP3	MAD1L1	HAS2
GPR65	TFAM	NCF2	TSC22D1	RPS18	MMP1
ADAP2	PELI2	SIT1	CSF1R	PCDHB6	TRAT1
SAMHD1	NID2	BCL11B	CXCL13	CLDN14
RAB20	CCR9	CST7	MRC1	LGALS3
SDC3	NINJ1	AP1S2	CD72	MFAP2
APOL3	KITLG	CXCR6	AIM2	METTL9
SIGLEC1	ENTPD3	TBXAS1	TAP1	PSAP
BATF	KCNK1	GZMA	TNFSF8	ITGAE
IRF8	ARHGAP19	GCH1	NAGA	CCL5
CXCR6	NUP210	CXCL11	RASSF2	RPS3
SLAMF7	DENND1A	CD38	CST7	PTPRO
UBASH3A	KCNJ15	SLCO2B1	PLCG2	ETHE1
CD3E	ARSJ	ITGB7	BTN3A1	PPEF1
CTSW	PPOX	GNA15	MYO1F	MAP2K5
CLEC7A	TDP1	NPL	STAT1	NACA
GLRX	CNIH3	PTPN6	SLCO2B1	CDH1
PIK3CG	OGDHL	TNFSF8	CD300A	GNS
NKG7	GGNBP2	CLEC7A	FPR3	FAM155B
CXCL13	QTRT1	P2RY10	ZBP1	PDGFA
PSTPIP1	RPS6KA2	RUNX3	GZMA	INTS9
CSF1R	AKR1C3	CSF1R	SKAP1	RBCK1
CLEC4A	PTPN2	ALOX5	MPP1	OR7A17
ARHGDIB	ILVBL	DENND2D	BTN3A2	BAP1
PRKCD	EFNA4	BATF	PRDM1	FAM171A1
SH2D2A	LRRC8D	IPCEF1	BATF	MGAT5
TYROBP	CCL23	CLEC4A	CLEC7A	USF2
	GGPS1			SDC2
	ZNF107			CHRNA1
	SNRNP35			FMNL1
	MTMR4			SETD1B
	SLC15A1			UNC45A
	PHC3			HMGB2
	TRMT2B			NFIX
	DRP2			EHD1
	RWDD3			DENND1B
	KCNIP1			EDEM2
	GALNT11			MAPKAPK5
	HCFC1R1			PRPS1
	MMP24			PTN
	MLPH			LALBA
	DDR2			ITIH5
	STX4			DUOX1
	ZDHHC8P1			SNCG
	ATIC			TXN
	APRT			RBM42
	NUDT11			PDGFC
	NSUN7			ELMO3
	NME3			ARVCF
				TLN2
				DPP8
				CXCR3
				IPP
				LIF
				CD4
				CACNA1C
				VASP
				ERMP1
				LGALS1
				SLC2A9
				TTC30A
				CHEK2
				CNN2
				ACTR2
				ACOT7
				COL6A1
				CHRNB4
				PPM1B
				MCOLN3
				COX4I1
				EPHB4
				NPM1
				MEF2C
				BATF3
				PSTPIP1
				QPCT
				NRAS
				ARHGAP4
				COL5A3
				RPAP2
				GNAZ
				M6PR
				RPL31
				NDUFB8
				CCDC85C
				GALT
				TXNIP
				ABCD1
				TRPC6
				CASP8
				SHC3
				TNPO2
				USP4
				GGA3
				DMXL2
				TUBA1A
				ENPP2
				BAHCC1
				FOS
				TSPO
				SLC2A11
				RPL23A
				CACNG4
				TMSB10
				RGS11
				CDC45
				SLC7A8
				TLE4
				WDR6
				CHST11
				CCDC88A
				FKBP4
				GNAI2
				AAAS
				ASGR2
				IL1B
				PPP1R13B
				FANCG
				CD81
				NAPA
				PPP4R4
				APOBEC3C
				FGF14
				RPS2
				PRPF38B
				PYGO1
				SSPN
				TRIP11
				PON3
				CCNT1
				NELL2
				MLPH
				EREG
				LRRFIP1
				PSMB2
				NDUFA9
				ZBTB48
				IGLL3P
				TNKS
				APBA3
				MSL1
				CCL21
				NOS3
				PMM2
				SAT1
				FAS
				YBX1
				NDST1
				BZW2
				STIM1
				KRT10
				CEP164
				HSPB7
				NR2C1
				B3GALT1
				MAGEF1
				MANEA
				RB1CC1
				KLF10
				AHR
				KRT6B
				ELF5
				FBLN2
				RASSF7
				ORC3
				CNOT6
				ODC1
				PLS3
				PCDH12
				ACAT2
				PTPN2
				SLC25A3
				ATP6V0C
				EEF1D
				MAP4K1
				ZIC1
				CDIPT
				PRR11
				SPCS2
				FANCC
				GK3P
				ATP6V1F
				PYCARD
				NDN
				CSNK2A2
				PRKG1
				CD244
				STAU1
				STT3A
				UBA5
				TNFSF11
				SGK2
				EID1
				STRA6
				STC1
				SALL2
				SLC48A1
				IL10RB
				EMP2
				ERBB2
				FGG
